# Supplementary material for: High Quality of Care Delivery Improves Patient Satisfaction and Quality of Life Outcomes After Breast Augmentation
Source: Aesthet Surg J. 2024 Jun 14;44(10):NP686–94. doi: 10.1093/asj/sjae126 (PMC11403808; doi:10.1093/asj/sjae126)
Supplement: sjae126_Supplementary_Data [file sjae126_supplementary_data.zip]

Archive with 2 entries (2 files):
- Appendix,.docx
- Supplemental_Table_1 (3).docx
